# Supplementary material for: Beauvericin Immunotoxicity Prevention by Gentiana lutea L. Flower In Vitro
Source: Toxins (Basel). 2023 Aug 31;15(9):538. doi: 10.3390/toxins15090538 (PMC10535299; doi:10.3390/toxins15090538)
Supplement: Supplementary file 1 [file toxins-15-00538-s001.zip]

Archive with 1 entries (1 files):
- Sup_mat_Gentiana.xlsx
