# Supplementary material for: Beauvericin Immunotoxicity Prevention by Gentiana lutea L. Flower In Vitro
Source: Toxins (Basel). 2023 Aug 31;15(9):538. doi: 10.3390/toxins15090538 (PMC10535299; doi:10.3390/toxins15090538)
Supplement: Supplementary file 1 [file toxins-15-00538-s001.zip › Sup_mat_Gentiana.xlsx]

## Sheet: BEA
Protein	p ( [BEA] vs [Control] )	Log FC	Regulation	FC	Abund Diff (Raw)	Abund Diff (Log2)	Protein Name	Swiss-Prot ID	Database	Species
Q6ZTR5	0.000637438	-0.0591631	down	-1.04186	-23719844	-11211879	Cilia and flagella-associated protein 47	A0A0G2JEB6	SwissProt	HUMAN
P35555	9.05036e-05	-0.211664	down	-1.15803	-40359.6	-15300626	Fibrillin-1	Q61554///P98133///A6QP06	SwissProt	HUMAN
Q9BST9	0.00328264	-0.240094	down	-1.18107	-36929824	-11850571	Rhotekin	Q9BST9	SwissProt	HUMAN
P56181	0.00507081	-0.304784	down	-1.23523	-41289707	-15333494	NADH dehydrogenase [ubiquinone] flavoprotein 1, mitochondrial	Q9ULD8///Q9H3H3///Q8VD62///Q3UDF0///Q566Q8///P25712///Q6UWV2///P97459///Q0MQJ2///Q0MQJ1///Q8WWQ2///P56181	SwissProt	HUMAN
Q96HP0	0.0186875	-0.525303	down	-1.42092	-24394443	-112523365	Dedicator of cytokinesis protein 6	Q96HP0	SwissProt	HUMAN
P98196	0.000637438	1.27096	down	-2.41322	-33315992	-15023928	Phospholipid-transporting ATPase IH	P98196	SwissProt	HUMAN
O75380	0.0171401	-1.51916	down	-2.86623	-105757	-16690393	NADH dehydrogenase [ubiquinone] iron-sulfur protein 6, mitochondrial	P52504	SwissProt	HUMAN
P09669	0.0100715	-2.5571	down	-5.88523	-29995016	-14872436	Cytochrome c sub 6 (COX6C)	Q3SZT9///P10715///P62894///P00008///P00004///P00015///P62895///P62896///P62897///P62898	SwissProt	HUMAN
P05023	0.000157401	-3.04111	down	-8.23123	-27750988	-14760252	Sodium/potassium-transporting ATPase subunit alpha-1	Q6RFZ7///D2WKD8///Q13733///Q6PIC6///Q64541///P50993///Q6PIE5///Q2MJV9///P06685///P06687///P06686///A5D7C3///Q9TV52///Q9Z1W8///P13637///Q3MHH7///Q9NP74///P54707///Q9WV27///Q08DA1///Q8VDN2///Q66T02///Q148H8///P54708///P18907///Q9N0Z6///P04074///A2VDL6///P05023///P05024	SwissProt	HUMAN
A4FU49	1.50808e-05	-4	down	-16	-31352988	-14936316	SH3 domain-containing protein 21	Q4R729	SwissProt	HUMAN
Q9ULJ7	2.26253e-05	-4	down	-16	-30644549	-14903343	Ankyrin repeat domain-containing protein 50	Q9ULJ7	SwissProt	HUMAN
O43681	3.03685e-05	-4	down	-16	-40480562	-15304942	ATPase GET3	Q9R061///A5PJI5///Q9R060///O43681///Q8IX01///P53384///P97379///Q24K00///Q9CWD8///G3V9T7///Q8TB37///Q8NGS0///Q3MHY6///O54984///Q5I0L4///Q9Y5Y2///Q9UN86///Q68FS1	SwissProt	HUMAN
O94913	8.77271e-05	-4	down	-16	-102237	-1664156	Pre-mRNA cleavage complex 2 protein Pcf11	O94913	SwissProt	HUMAN
Q9Y3B8	9.23367e-05	-4	down	-16	-1.26782e+06	-20273916	Oligoribonuclease, mitochondrial	E9Q6J5///A2VE52	SwissProt	HUMAN
Q9BX68	9.90272e-05	-4	down	-16	-2.25535e+06	-21104918	Adenosine 5'-monophosphoramidase HINT2	Q8SQ21	SwissProt	HUMAN
O75953	0.00010496	-4	down	-16	-19795998	-14272922	DnaJ homolog subfamily B member 5	Q5BIP8///O75953///Q0VGY8///O89114	SwissProt	HUMAN
O00155	0.000112437	-4	down	-16	-1.26782e+06	-20273916	Probable G-protein coupled receptor 25	P0C5I1///A2RST1	SwissProt	HUMAN
Q9H668	0.000147194	-4	down	-16	-73039.2	-16156384	CST complex subunit STN1	Q9H668///Q4R804	SwissProt	HUMAN
Q9H6X5	0.000325547	-4	down	-16	-8774996	-13099183	Uncharacterized protein C19orf44	Q9H6X5	SwissProt	HUMAN
Q9UHC9	0.000342941	-4	down	-16	-143635	-1713205	NPC1-like intracellular cholesterol transporter 1	Q9UHC9	SwissProt	HUMAN
A6NCI4	0.000397513	-4	down	-16	-24318004	-14569737	von Willebrand factor A domain-containing protein 3A	A6NCI4	SwissProt	HUMAN
Q5JTV8	0.000637438	-4	down	-16	-114106	-16800014	Torsin-1A-interacting protein 1	Q921T2	SwissProt	HUMAN
P61916	0.000677573	-4	down	-16	-55978	-15772572	NPC intracellular cholesterol transporter 2	Q9Z0J0	SwissProt	HUMAN
P51172	0.000688561	-4	down	-16	-142826	-171239	Amiloride-sensitive sodium channel subunit delta	P51172	SwissProt	HUMAN
P05112	0.000812544	-4	down	-16	-24655	-14589593	Interleukin-4	Q04745	SwissProt	HUMAN
O00750	0.00118826	-4	down	-16	-837847	-19676327	Phosphatidylinositol 4-phosphate 3-kinase C2 domain-containing subunit beta	Q9BXJ9///Q80UM3///O00750///P52734	SwissProt	HUMAN
Q9P2B7	0.00133758	-4	down	-16	-23614988	-14527415	Cilia- and flagella-associated protein 97	Q6ZPR1	SwissProt	HUMAN
Q9Y3C1	0.00159574	-4	down	-16	-132153	-17011848	Nucleolar protein 16	Q9P0M6///G5E8P1///Q8WX93///Q9Y3C1///Q5E996///Q6WBX8///A2AUM9///Q69ZH9///P43277///Q9CPT5///Q9P227///Q1RP77	SwissProt	HUMAN
P35270	0.00161005	-4	down	-16	-2.15219e+06	-21037376	Sepiapterin reductase	Q9XT77///Q17QK8///Q9Y289///Q8CFZ5	SwissProt	HUMAN
Q96K83	0.00169313	-4	down	-16	-108820	-16731585	Zinc finger protein 521	Q99575///Q96K83	SwissProt	HUMAN
O60716	0.0021484	-4	down	-16	-42622	-15379311	Catenin delta-1	P30999///O60716	SwissProt	HUMAN
Q13972	0.00229731	-4	down	-16	-105625	-16688591	Ras-specific guanine nucleotide-releasing factor 1	Q13972	SwissProt	HUMAN
Q9UGY1	0.00275879	-4	down	-16	-8340999	-13026005	Nucleolar protein 12	Q5D1Z3	SwissProt	HUMAN
O00541	0.00358621	-4	down	-16	-21348238	-14381829	Pescadillo homolog	O00541	SwissProt	HUMAN
O43247	0.0037571	-4	down	-16	-9059999	-13145295	Testis-expressed protein 33	Q9D9J2	SwissProt	HUMAN
P18583	0.00376328	-4	down	-16	-53803984	-157154255	Protein SON	Q9QX47///E1U8D0///O94964///P18583	SwissProt	HUMAN
Q9NTN9	0.0043417	-4	down	-16	-68979	-1607387	Semaphorin-4G	Q9WUH7///Q9NTN9	SwissProt	HUMAN
Q13574	0.00552488	-4	down	-16	-47225.1	-155272665	Diacylglycerol kinase zeta	Q13574	SwissProt	HUMAN
O95954	0.00554999	-4	down	-16	-26884994	-14714514	Formimidoyltransferase-cyclodeaminase	O95954	SwissProt	HUMAN
O14975	0.00759901	-4	down	-16	-758096	-1953202	Long-chain fatty acid transport protein 2	O14975///A2CI98	SwissProt	HUMAN
Q5TCQ9	0.00808035	-4	down	-16	-600155	-19194977	Membrane-associated guanylate kinase, WW and PDZ domain-containing protein 3	Q9JK71	SwissProt	HUMAN
Q9Y5F9	0.0100715	-4	down	-16	-83392	-16347622	Protocadherin gamma-B6	Q9Y5F9///Q5DRB0///Q5DRA6///Q9Y5G3///Q9Y5G0///Q5DRA9///Q9Y5G2///Q5DRA7	SwissProt	HUMAN
Q4KWH8	0.0103545	-4	down	-16	-152671	-17220068	1-phosphatidylinositol 4,5-bisphosphate phosphodiesterase eta-1	Q4KWH5///Q4KWH8	SwissProt	HUMAN
Q12934	0.0111317	-4	down	-16	-21659993	-11080817	Filensin	Q06002	SwissProt	HUMAN
Q8WYQ5	0.01383	-4	down	-16	-21182008	-14370552	Microprocessor complex subunit DGCR8	Q9EQM6///Q8WYQ5///A6QR44	SwissProt	HUMAN
P24534	0.016089	-4	down	-16	-101493	-16631021	Elongation factor 1-beta	P34826	SwissProt	HUMAN
Q7Z4J2	0.0171401	-4	down	-16	-60603023	-15887102	Putative glycosyltransferase 6 domain-containing protein 1	Q7Z4J2	SwissProt	HUMAN
P06400	0.0209465	-4	down	-16	-118734	-16857374	Retinoblastoma-associated protein	P13405///P33568///P06400	SwissProt	HUMAN
Q13202	0.0286585	-4	down	-16	-79315	-16275305	Dual specificity protein phosphatase 8	Q13202///O09112	SwissProt	HUMAN
Q80UF7	0.032335	-4	down	-16	-125601	-16938488	TIR domain-containing adapter molecule 1	Q80UF7	SwissProt	HUMAN
O75445	0.0372796	-4	down	-16	-64005	-15965897	Usherin	Q2QI47	SwissProt	HUMAN
Q9UKM7	0.0372796	-4	down	-16	-27311977	-147372465	Endoplasmic reticulum mannosyl-oligosaccharide 1,2-alpha-mannosidase	Q9UKM7	SwissProt	HUMAN
Q14790	0.0372796	-4	down	-16	-134749	-17039913	Caspase-8	Q9JHX4	SwissProt	HUMAN
Q12889	0.038604	-4	down	-16	-83392	-16347622	Oviduct-specific glycoprotein	Q12889	SwissProt	HUMAN
Q8N201	0.0395081	-4	down	-16	-59296996	-15855671	Integrator complex subunit 1	Q8N201	SwissProt	HUMAN
Q8WWZ7	0.0396359	-4	down	-16	-164719	-17329647	Cholesterol transporter ABCA5	Q8WWZ7	SwissProt	HUMAN
O94986	0.0467332	-4	down	-16	-41923	-15355454	Centrosomal protein of 152 kDa	O94986	SwissProt	HUMAN
P01730	1.23298e-09	4	up	16	49842008	15605075	T-cell surface glycoprotein CD4	P06332	SwissProt	HUMAN
P07900	2.74147e-06	4	up	16	45375984	15469642	Heat shock protein HSP 90-alpha	O02705///P07901///P07900///A5A6K9///Q925N3///P30947///P30946///Q8C437///Q9UND3///Q9UNS1///E9PJI5///F8WFD2///P27124///Q76LV2///Q58FG1///P34058///P11499///Q8VI59///Q76LV1///P0DM63///Q02790///Q9GKX8///Q9GKX7///E9PKD4///P82995///P28327///P08238///E9PIF3///Q4R4P1///Q4R4T5///Q9TRY0///Q58FF7	SwissProt	HUMAN
P17032	5.42685e-06	4	up	16	19325	14238181	Zinc finger protein 37	O88553	SwissProt	HUMAN
Q52LJ0	7.05255e-06	4	up	16	312273	18252449	Protein FAM98B	Q8VE94///Q5RKJ0///Q80VD1	SwissProt	HUMAN
Q9UN86	7.91457e-06	4	up	16	90590.7	16467075	Ras GTPase-activating protein-binding protein 2	P97379///Q9UN86	SwissProt	HUMAN
Q12815	1.04783e-05	4	up	16	2480898	21242432	Tastin	Q12815///Q3TMH2	SwissProt	HUMAN
Q9H6S0	1.1974e-05	4	up	16	19951	14284174	3'-5' RNA helicase YTHDC2	B2RR83///Q9H6S0	SwissProt	HUMAN
Q9BUY5	1.4725e-05	4	up	16	33927992	15050188	Zinc finger protein 426	Q9BUY5	SwissProt	HUMAN
P00451	1.4725e-05	4	up	16	22781334	14475565	Coagulation factor VIII	P12263	SwissProt	HUMAN
Q06278	1.68756e-05	4	up	16	13526646	13723516	Aldehyde oxidase 1	P48034	SwissProt	HUMAN
Q8WYB5	1.92748e-05	4	up	16	390316	18574284	Histone acetyltransferase KAT6B	Q8WML3	SwissProt	HUMAN
Q9NQ90	2.33028e-05	4	up	16	48410996	15563047	Anoctamin-2	Q9NQ90	SwissProt	HUMAN
P32926	2.57314e-05	4	up	16	948200	19854832	Desmoglein-3	P32926	SwissProt	HUMAN
Q86VI1	2.71226e-05	4	up	16	54884004	15744098	Exocyst complex component 3-like protein	Q96D53///Q8BI71///Q86VI1///Q5BJQ0///P97459///Q0MQJ2///Q0MQJ1///Q8TEW8///Q8NI60///Q566J8///Q9ULD8///Q8BUR4///Q8BWQ1///Q29RI0///Q3UDF0///Q6AY19///Q0VCR8///P25712///Q14185///Q60936///B2RY04///Q9H7D0///P56181///E9PT23	SwissProt	HUMAN
O75127	3.432e-05	4	up	16	17476002	14093087	Pentatricopeptide repeat-containing protein 1, mitochondrial	A2VD13///O75127///Q8C2E4	SwissProt	HUMAN
Q8N6N7	3.434e-05	4	up	16	20985027	14357073	Acyl-CoA-binding domain-containing protein 7	Q8N6N7	SwissProt	HUMAN
Q8WZ42	3.93984e-05	4	up	16	107981	16720417	Titin	A2ASS6	SwissProt	HUMAN
Q93008	3.93984e-05	4	up	16	275781	18073162	Probable ubiquitin carboxyl-terminal hydrolase FAF-X	P70398///Q93008	SwissProt	HUMAN
Q5T1N1	5.08694e-05	4	up	16	31005998	14920259	Protein AKNAD1	Q8TCX5///Q8WP21///Q5T1N1	SwissProt	HUMAN
Q8WWF8	5.08694e-05	4	up	16	46727	1551197	Calcyphosin-like protein	Q6P8Y1///Q8WWF8	SwissProt	HUMAN
A6NHR9	6.15636e-05	4	up	16	2.78655e+06	2141005	Structural maintenance of chromosomes flexible hinge domain-containing protein 1	Q3LAC4///Q70Z35///A6NHR9	SwissProt	HUMAN
O75122	6.63443e-05	4	up	16	56644016	15789636	CLIP-associating protein 2	Q8BRT1///O75122///Q99JD4	SwissProt	HUMAN
Q49AJ0	9.90272e-05	4	up	16	23782	14537581	Protein FAM135B	Q49AJ0	SwissProt	HUMAN
Q5SRE5	0.00020613	4	up	16	32498	14988063	Nucleoporin NUP188	Q6ZQH8///O02696///P52649///Q5SRE5	SwissProt	HUMAN
Q9C098	0.000306131	4	up	16	146462	17160168	Serine/threonine-protein kinase DCLK3	Q8BWQ5	SwissProt	HUMAN
Q07864	0.00034234	4	up	16	57177098	1580315	DNA polymerase epsilon catalytic subunit A	Q7RTV3///Q8CJ40///Q07864///Q8TCT6///Q8BKE5///Q0VDT2///Q9QZ11///Q5TZA2///O35551///Q02127///Q9CUS9///Q5U2Z0///Q15276	SwissProt	HUMAN
P19827	0.000383909	4	up	16	73334	16162195	Inter-alpha-trypsin inhibitor heavy chain H1	Q29052	SwissProt	HUMAN
P82970	0.000413154	4	up	16	52119976	12347621	High mobility group nucleosome-binding domain-containing protein 5	B4F777	SwissProt	HUMAN
O76054	0.000523236	4	up	16	18907996	14206709	SEC14-like protein 2	Q99J08///Q99MS0	SwissProt	HUMAN
P22760	0.000581772	4	up	16	55645	15763965	Arylacetamide deacetylase	Q7M370	SwissProt	HUMAN
Q9Y6K8	0.000582012	4	up	16	33100	15014542	Adenylate kinase isoenzyme 5	Q920P5	SwissProt	HUMAN
Q9UHP3	0.00062977	4	up	16	17639008	14106482	Ubiquitin carboxyl-terminal hydrolase 25	P57080	SwissProt	HUMAN
Q9H582	0.000636643	4	up	16	16271158	13990029	Zinc finger protein 644	Q9H582	SwissProt	HUMAN
Q8N3D4	0.000637438	4	up	16	38157984	15219697	EH domain-binding protein 1-like protein 1	Q8N3D4	SwissProt	HUMAN
Q1W6H9	0.00088787	4	up	16	403850	1862346	Protein FAM110C	Q8VE94///Q5RKJ0	SwissProt	HUMAN
Q9NT68	0.000894194	4	up	16	149243	17187304	Teneurin-2	Q9NT68///Q9WTS5///Q9R1K2	SwissProt	HUMAN
Q14247	0.000902083	4	up	16	31469727	14941677	Src substrate cortactin	Q14247	SwissProt	HUMAN
Q8NCM8	0.000902083	4	up	16	12219994	13576956	Cytoplasmic dynein 2 heavy chain 1	Q9JJ79///Q8NCM8///Q45VK7	SwissProt	HUMAN
Q5JPF3	0.000902083	4	up	16	46727	1551197	Ankyrin repeat domain-containing protein 36C	Q5JPF3///Q8N2N9	SwissProt	HUMAN
P13942	0.00099988	4	up	16	29941111	14869841	Collagen alpha-2(XI) chain	Q64739///P13942	SwissProt	HUMAN
Q9ULH1	0.00106644	4	up	16	126872	16953014	Arf-GAP with SH3 domain, ANK repeat and PH domain-containing protein 1	P32007///Q63633///Q91V14///Q8IUS5///Q8TDY4///Q6QRN9///Q9BRT8///Q8HYC2///P12236///Q2T9S7///Q9NRU3///Q63210///Q9ULH1///Q03113///Q5U464///Q28677///Q7SIG6///P12235///Q05793///Q63632///Q8VEH6///Q8BKF1///P02722///O46373///P98160///C8YR32///P27600///Q8IVV2///A0A1B0GUW6///Q9D979///O97902///Q8SQH5///Q9P241///Q91WG4///Q1AAU6///Q0GA42///Q0VGY8///Q9QWY8///Q9H2X9///Q9JIS8///Q6F6B3///Q6IE26///Q9UP95///O43150	SwissProt	HUMAN
Q9P1Z0	0.00172623	4	up	16	33232848	15020322	Zinc finger and BTB domain-containing protein 4	Q9P1Z0	SwissProt	HUMAN
Q53F19	0.0019862	4	up	16	1.14195e+06	20123062	Nuclear cap-binding protein subunit 3	Q53F19///Q8BZR9	SwissProt	HUMAN
Q8N6V9	0.0021484	4	up	16	13127003	1368025	Testis-expressed protein 9	Q8N6V9///Q9D845///O02766///Q8BGD9	SwissProt	HUMAN
Q96FB5	0.00224118	4	up	16	81900.1	16321577	Methyltransferase-like protein 25B	Q5E9V4	SwissProt	HUMAN
O43432	0.00275879	4	up	16	654398	19319809	Eukaryotic translation initiation factor 4 gamma 3	Q80XI3	SwissProt	HUMAN
Q9Y5X9	0.00312807	4	up	16	2.32731e+06	21150234	Endothelial lipase	Q9WVG5///Q3KRF1	SwissProt	HUMAN
P06401	0.00376328	4	up	16	827271	19658	Progesterone receptor	A7X8B7///P06186///A7X8B3///P06401	SwissProt	HUMAN
Q8IVL0	0.0045301	4	up	16	222458	17763174	Neuron navigator 3	Q80TN7///Q8IVL0	SwissProt	HUMAN
Q7RTR0	0.00521801	4	up	16	22931992	14485074	NACHT, LRR and PYD domains-containing protein 12	E9Q5R7	SwissProt	HUMAN
Q9NZU5	0.005502	4	up	16	112265016	16776548	LIM and cysteine-rich domains protein 1	Q17QE2///Q5PXT2///Q9NZU5///Q8VEE1///D3Z3C6///B2RR83///Q9H6S0	SwissProt	HUMAN
Q03431	0.0057675	4	up	16	14885001	13861571	Parathyroid hormone/parathyroid hormone-related peptide receptor	P41593///P25961	SwissProt	HUMAN
P49116	0.0058846	4	up	16	23782	14537581	Nuclear receptor subfamily 2 group C member 2	P49117///P49116///P55094	SwissProt	HUMAN
Q92858	0.00589293	4	up	16	20182998	14300853	Transcription factor ATOH1	Q92858///Q9Z2E5///Q5IS79///P48985///Q8N100	SwissProt	HUMAN
O75643	0.0078281	4	up	16	37023	15176134	U5 small nuclear ribonucleoprotein 200 kDa helicase	Q6P4T2///O75643///Q5I012///Q8NDV1///F1LNJ2///E9PT23	SwissProt	HUMAN
Q8NHY6	0.00974105	4	up	16	95794	16547647	Zinc finger protein 28 homolog	Q8VD46///Q8NHY6	SwissProt	HUMAN
P18564	0.00984925	4	up	16	134765	1704009	Integrin beta-6	Q863C4///Q1RPR6///O95436///Q9Z0T9///P25326///Q6AYF4///P18564///Q8SQB8///Q27960	SwissProt	HUMAN
P53420	0.0101769	4	up	16	8425	13040461	Collagen alpha-4(IV) chain	Q9QZR9	SwissProt	HUMAN
P06276	0.0105099	4	up	16	104262055	16669855	Cholinesterase	P32749///P21927	SwissProt	HUMAN
Q9Y4K3	0.0111317	4	up	16	23882994	14543696	TNF receptor-associated factor 6	B5DF45	SwissProt	HUMAN
Q6ZS81	0.0127772	4	up	16	14629997	13836642	WD repeat- and FYVE domain-containing protein 4	E9Q2M9///Q6ZS81	SwissProt	HUMAN
Q14624	0.0132876	4	up	16	158151	17270943	Inter alpha-trypsin inhibitor, heavy chain 4	A6X935	SwissProt	HUMAN
Q13972	0.0147185	4	up	16	66811.9	16027819	Ras-specific guanine nucleotide-releasing factor 1	P27671	SwissProt	HUMAN
P55316	0.0171401	4	up	16	540505	1904395	Forkhead box protein G1	Q60987///Q00939///P55316	SwissProt	HUMAN
O75398	0.0173523	4	up	16	97597	16574549	Deformed epidermal autoregulatory factor 1 homolog	Q9Z1T5///O88450	SwissProt	HUMAN
Q792G6	0.0176252	4	up	16	24432008	14576485	Neuroendocrine secretory protein 55	Q792G6///Q9Z0F1	SwissProt	HUMAN
Q8NI08	0.0185028	4	up	16	200323	17611967	Nuclear receptor coactivator 7	Q4KMM3///Q8NI08///Q6DFV7///Q8N573///Q4V8B0	SwissProt	HUMAN
Q07837	0.0186875	4	up	16	89934	1645658	Neutral and basic amino acid transport protein rBAT	Q07837///Q9UHK6///Q9JJZ9///Q8BV49	SwissProt	HUMAN
Q70FJ1	0.0259272	4	up	16	36687	15162982	A-kinase anchor protein 9	Q70FJ1	SwissProt	HUMAN
Q96KR6	0.0347045	4	up	16	690647	19397589	Protein FAM210B, mitochondrial	Q9D8B6	SwissProt	HUMAN
Q8N158	0.0395081	4	up	16	82773.7	16336885	Glypican-2	Q8BKV1///P51653	SwissProt	HUMAN
Q9UEF7	0.0396359	4	up	16	66310015	12695011	Klotho	Q8WP17///Q9UEF7	SwissProt	HUMAN
Q53GD3	0.0396359	4	up	16	15001004	13872771	Choline transporter-like protein 4	Q91VA1	SwissProt	HUMAN
Q15345	0.0477899	4	up	16	159399	17282282	Leucine-rich repeat-containing protein 41	Q15345///Q29RR1	SwissProt	HUMAN
Q9UGI6	0.00110266	3.27445	up	9.67623	17221992	14071964	Small conductance calcium-activated potassium channel protein 3	P58391///P58392///P70605///Q9UGI6	SwissProt	HUMAN
Q03721	2.57314e-05	2.74382	up	6.69843	33598406	15036105	Potassium voltage-gated channel subfamily C member 4	Q03721	SwissProt	HUMAN
Q8TB22	0.00808035	2.64485	up	6.25431	158985	17278532	Spermatogenesis-associated protein 20	Q8TB22	SwissProt	HUMAN
Q9Y3Q4	4.21524e-06	2.51056	up	5.69843	16833008	14039005	Potassium/sodium hyperpolarization-activated cyclic nucleotide-gated channel 4	Q9Y3Q4///Q9JKA7///Q6P2H3///Q9TV66///Q9JKB0///O88704///Q9MZS1///O60741///O88703///Q9UL51///O70507///Q8BMK0///Q9JKA9	SwissProt	HUMAN
Q16558	4.07588e-07	2.22603	up	4.67843	58059995	12503328	Calcium-activated potassium channel subunit beta-1	Q28067	SwissProt	HUMAN
Q4VNC0	1.42792e-06	1.82135	up	3.53412	78202	16254917	Probable cation-transporting ATPase 13A5	Q86X52///Q4VNC1///Q4VNC0///Q5XF90///Q6ZQ11///Q3TYU2///Q4G0F5///Q8C0E2	SwissProt	HUMAN
P03891	0.0286585	1.74211	up	3.34523	208819	17671892	NADH-ubiquinone oxidoreductase chain 2	O78748	SwissProt	HUMAN
Q9NXL9	9.48561e-05	1.53822	up	2.90437	40007	15287965	DNA helicase MCM9	Q2KHI9	SwissProt	HUMAN
P07814	6.72013e-06	1.47213	up	2.77432	57518	15811725	Bifunctional glutamate/proline--tRNA ligase	Q8CGC7///P07814///P53349	SwissProt	HUMAN
Q8TCT6	0.00127403	1.43957	up	2.7124	59219945	15853796	Signal peptide peptidase-like 3	Q9CUS9///Q8TCT6	SwissProt	HUMAN
Q9BRP4	0.00903663	1.25413	up	2.37666	68362164	16060911	Proteasomal ATPase-associated factor 1	Q86X52///Q4VNC1///Q4VNC0///Q5XF90///Q5HZG4///Q9BRP4///Q6ZQ11///Q3TYU2///Q5VWG9///Q4G0F5///Q8C0E2///Q148I1	SwissProt	HUMAN
P16615	0.00664379	1.24135	up	2.36419	295842	18174465	Sarcoplasmic/endoplasmic reticulum calcium ATPase 1	Q8R429///P04191///Q0VCY0///O14983///Q64578	SwissProt	HUMAN
Q16795	0.00547288	1.22973	up	2.34523	20934994	14353629	NADH dehydrogenase [ubiquinone] 1 alpha subcomplex subunit 9, mitochondrial	Q5BK63	SwissProt	HUMAN
Q6FGF7	0.0171401	1.01792	up	2.025	68224.9	16058012	Protein AF1q	Q5M971	SwissProt	HUMAN
Q96PD6	0.000523236	0.959884	up	1.94516	17923008	14129525	Diacylglycerol O-acyltransferase 1	Q9Z2A7	SwissProt	HUMAN
P22307	0.0038888	0.919881	up	1.90211	30237008	148840275	Sterol carrier protein 2	P11915///P32020	SwissProt	HUMAN
Q8N4C6	0.000111128	0.923311	up	1.89647	74759	16189959	Ninein	Q8N4C6	SwissProt	HUMAN
Q13610	0.0179116	0.923311	up	1.89647	74759	16189959	Periodic tryptophan protein 1 homolog	Q99LL5	SwissProt	HUMAN
Q53R59	0.00544348	0.835623	up	1.77297	1.11754e+06	20091902	G protein-activated inward rectifier potassium channel 1	Q9UNX9///Q14500///O70596///O19182///P58137///Q8VHK0///Q8JZN3///P48050///Q9P219///P35561///Q64273///P49656///P48549///P52188///P52189///P52187///O18839///P63250///P63251///P63252///P63253///E1BNE9///Q4TZY1///P52190///B7U540	SwissProt	HUMAN
Q5T0Z8	0.00169313	0.799017	up	1.73991	48436957	15563821	Uncharacterized protein C6orf132 homolog	Q91Z58	SwissProt	HUMAN
Q02363	1.49158e-05	0.795721	up	1.73594	13782014	13750499	Olfactory receptor 469	Q8VF66	SwissProt	HUMAN
Q5T4S7	9.04204e-06	0.778402	up	1.71523	20784	14343186	E3 ubiquitin-protein ligase UBR4	Q8WUF8///P70218///Q5T4S7///Q3TNH5///Q2TL32///A2AN08///Q99958///Q61476	SwissProt	HUMAN
Q02040	0.0233286	0.778163	up	1.71495	12405018	13598637	A-kinase anchor protein 17B	A2A3V1	SwissProt	HUMAN
P51580	0.00106644	4	up	1.6	39016.5	15251798	Thiopurine S-methyltransferase	Q3BCR6///Q3BCR3///Q91ZX7///P51580///Q07954///G3V928///Q3BCR8	SwissProt	HUMAN
Q96RT7	0.00645515	0.65365	up	1.57314	10841008	13404211	Gamma-tubulin complex component 6	Q96RT7	SwissProt	HUMAN
P35637	4.63344e-05	0.620358	up	1.52381	57234734	15804604	RNA-binding protein FUS	Q28009///P35637///P56959	SwissProt	HUMAN
Q6ZW31	0.0058846	0.605713	up	1.52249	130118	16989462	Rho GTPase-activating protein SYDE1	D3ZZN9	SwissProt	HUMAN
O75800	0.000234	0.585485	up	1.50239	48686977	15571248	Zinc finger MYND domain-containing protein 10	Q63624///O75800///Q6AXZ5///Q5U4C3	SwissProt	HUMAN
P53778	0.00323243	0.470369	up	1.36625	20183656	143008995	Mitogen-activated protein kinase kinase kinase 12	Q60700///Q63796	SwissProt	HUMAN
Q9UGM3	0.000277762	0.436907	up	1.3537	62600047	15933876	Taste receptor type 2 member 129	Q7M709	SwissProt	HUMAN
Q3SXZ7	6.72013e-06	0.424273	up	1.34057	53518734	15707756	Probable tubulin polyglutamylase TTLL9	A2APC3	SwissProt	HUMAN
Q9Y2X3	0.0127133	0.386373	up	1.31125	14942262	13867111	Nucleolar protein 58	Q4R779///Q6DFW4///Q9Y2X3///Q9QZ86	SwissProt	HUMAN
P50749	0.00127403	0.390289	up	1.31086	36909836	15171718	Ras association domain-containing protein 2	P50749///Q8BMS9///Q3B7D5	SwissProt	HUMAN
P41240	2.00637e-05	0.381822	up	1.29653	18631332	14185443	Tyrosine-protein kinase CSK	Q0VBZ0///P41241///P41240///P32577	SwissProt	HUMAN
O43379	2.05316e-07	0.350382	up	1.28121	24604945	1458666	WD repeat-containing protein 62	Q8HXL3	SwissProt	HUMAN
Q9UDX3	0.0228669	0.344971	up	1.26409	31435.8	14940119	SEC14-like protein 4	Q8R0F9	SwissProt	HUMAN
Q86UE4	0.00101319	0.305488	up	1.23584	53780254	1239286	Lysine-rich nucleolar protein 1	Q9Z2Q2	SwissProt	HUMAN
Q8NG11	0.000113575	0.19297	up	1.14311	12661.1	13628112	Tetraspanin-14	Q8NG11///Q8QZY6	SwissProt	HUMAN
Q9UQ35	3.98794e-05	0.131628	up	1.09077	7937922	12954546	Serine/arginine repetitive matrix protein 2	Q8BTI8///Q9UQ35	SwissProt	HUMAN
Q5VUA4	0.000111128	0.0817394	up	1.05829	25670273	11325883	Zinc finger protein 318	Q5VUA4	SwissProt	HUMAN
Q14587	2.81861e-05	0.0709171	up	1.0504	8788609	13101419	Zinc finger protein 268	Q14587	SwissProt	HUMAN
Q96GQ5	6.72013e-06	0.00559714	up	1.00389	109984375	67811546	RUS family member 1	A2A3V1///Q96GQ5	SwissProt	HUMAN

## Sheet: DG
Human	p ( [Control] vs [Sample] )	Log FC	Regulation	FC	Abund Diff (Raw)	Abund Diff (Log2)	Protein Name	Swiss-Prot ID	Database	Species
Q8WUF8	2.05316e-07	-4	down	-16	-51443.2	-15650692	Cotranscriptional regulator FAM172A	Q8WUF8///P70218///Q3TNH5	SwissProt	HUMAN
Q9Y5F9	6.72013e-06	-4	down	-16	-83392	-16347622	Protocadherin gamma-B6	Q9Y5F9///Q5DRB0///Q5DRA6///Q9Y5G3///Q9Y5G0///Q5DRA9///Q9Y5G2///Q5DRA7	SwissProt	HUMAN
A6NCI4	1.04783e-05	-4	down	-16	-24318004	-14569737	von Willebrand factor A domain-containing protein 3A	A6NCI4	SwissProt	HUMAN
Q5T4S7	2.33028e-05	-4	down	-16	-29057998	-14826648	E3 ubiquitin-protein ligase UBR4	Q5T4S7///Q2TL32///A2AN08///Q99958///Q61476	SwissProt	HUMAN
P09669	3.93984e-05	-4	down	-16	-29995016	-14872436	Cytochrome c 2 sub6(COX6)	Q3SZT9///P10715///P62894///P00008///P00004///P00015///P62895///P62896///P62897///P62898	SwissProt	HUMAN
Q9H6X5	3.96025e-05	-4	down	-16	-8774996	-13099183	Uncharacterized protein C19orf44	Q9H6X5	SwissProt	HUMAN
Q96LB9	6.31692e-05	-4	down	-16	-71379.4	-16123219	Peptidoglycan recognition protein 3	Q96LB9	SwissProt	HUMAN
Q9UDX3	6.54545e-05	-4	down	-16	-119031	-16860981	SEC14-like protein 4	Q8R0F9	SwissProt	HUMAN
Q86WA8	8.77e-05	-1.09411	down	-2.13699	-474423	-18855814	Lon protease homolog 2, peroxisomal	Q9DBN5	SwissProt	HUMAN
Q96HP0	9.90272e-05	-4	down	-16	-8234001	-13007378	Dedicator of cytokinesis protein 6	Q96HP0	SwissProt	HUMAN
Q9UQ35	0.00010496	-4	down	-16	-87447	-1641612	Serine/arginine repetitive matrix protein 2	Q8BTI8///Q9UQ35	SwissProt	HUMAN
Q9BXT6	0.00011684	-4	down	-16	-203030	-17631332	RNA helicase Mov10l1	Q9BXT6	SwissProt	HUMAN
P05023	0.000124322	-4	down	-16	-27750988	-14760252	Sodium/potassium-transporting ATPase subunit alpha-1	Q6RFZ7///D2WKD8///Q13733///Q6PIC6///Q64541///P50993///Q6PIE5///Q2MJV9///P06685///P06687///P06686///A5D7C3///Q9TV52///Q9Z1W8///P13637///Q3MHH7///Q9NP74///P54707///Q9WV27///Q08DA1///Q8VDN2///Q66T02///Q148H8///P54708///P18907///Q9N0Z6///P04074///A2VDL6///P05023///P05024	SwissProt	HUMAN
P22307	0.000179505	-4	down	-16	-33516992	-15032605	Sterol carrier protein 2	P11915///P32020	SwissProt	HUMAN
P61916	0.000179505	-4	down	-16	-55978	-15772572	NPC intracellular cholesterol transporter 2	Q9Z0J0	SwissProt	HUMAN
Q12852	0.000181608	-2.40293	down	-5.28875	-55108023	-15749975	Mitogen-activated protein kinase kinase kinase 12	Q60700///Q63796	SwissProt	HUMAN
Q12889	0.000187591	-4	down	-16	-83392	-16347622	Oviduct-specific glycoprotein	Q12889	SwissProt	HUMAN
Q8TB22	0.00020613	-4	down	-16	-30257016	-14884982	Spermatogenesis-associated protein 20	Q8TB22	SwissProt	HUMAN
P06400	0.000208577	-2.27627	down	-4.84424	-118734	-16857374	RB transcriptional corepressor 1(RB1)	P13405///P33568///P06400	SwissProt	HUMAN
Q15029	0.00021808	-4	down	-16	-81152.3	-16308346	116 kDa U5 small nuclear ribonucleoprotein component	Q15029///Q9D5V5///Q7YRU3///Q93034///Q9JJ31///A4FUD3///Q64442///O15169///Q29425///O08810	SwissProt	HUMAN
Q8N201	0.00021808	-4	down	-16	-59296996	-15855671	Integrator complex subunit 1	Q8N201	SwissProt	HUMAN
Q96RT7	0.000219753	-4	down	-16	-18913998	-14207167	Gamma-tubulin complex component 6	Q96RT7	SwissProt	HUMAN
O94913	0.000224358	-4	down	-16	-102237	-1664156	Pre-mRNA cleavage complex 2 protein Pcf11	O94913	SwissProt	HUMAN
Q6ZTR5	0.000242957	-1.23218	down	-2.34922	-33905977	-15049252	Cilia and flagella-associated protein 47	A0A0G2JEB6	SwissProt	HUMAN
Q8IUC6	0.000253781	-4	down	-16	-125601	-16938488	TIR domain-containing adapter molecule 1	Q80UF7	SwissProt	HUMAN
Q9BV79	0.000268881	-4	down	-16	-39883848	-15283517	Enoyl-[acyl-carrier-protein] reductase, mitochondrial	Q9BV79	SwissProt	HUMAN
Q12965	0.000306131	-1.73844	down	-3.33675	-93416.4	-16511389	Unconventional myosin-Ie	Q12965///Q5BLK4	SwissProt	HUMAN
Q9NTN9	0.0003236	-4	down	-16	-68979	-1607387	Semaphorin-4G	Q9WUH7///Q9NTN9	SwissProt	HUMAN
O14975	0.000408056	-4	down	-16	-758096	-1953202	Long-chain fatty acid transport protein 2	O14975///A2CI98	SwissProt	HUMAN
Q12934	0.000408056	-4	down	-16	-21659993	-11080817	Filensin	Q06002	SwissProt	HUMAN
Q9Y2X3	0.000455879	-4	down	-16	-48006016	-15550927	Nucleolar protein 58	Q4R779///Q6DFW4///Q9Y2X3///Q9QZ86	SwissProt	HUMAN
Q5T0Z8	0.000523236	-4	down	-16	-65461957	-15998369	Uncharacterized protein C6orf132 homolog	Q91Z58	SwissProt	HUMAN
Q8N4C6	0.000541315	-4	down	-16	-83392	-16347622	Ninein	Q8N4C6	SwissProt	HUMAN
O75907	0.000576085	-4	down	-16	-18961996	-14210823	Diacylglycerol O-acyltransferase 1	Q9Z2A7	SwissProt	HUMAN
O95954	0.00062977	-4	down	-16	-26884994	-14714514	Formimidoyltransferase-cyclodeaminase	O95954	SwissProt	HUMAN
Q8NA77	0.00062977	-4	down	-16	-9059999	-13145295	Testis-expressed protein 33	Q9D9J2	SwissProt	HUMAN
Q9P2B4	0.00065543	-4	down	-16	-61008113	-15896713	CTTNBP2 N-terminal-like protein	Q9P2B4	SwissProt	HUMAN
Q3SXZ7	0.000688561	-4	down	-16	-157143	-17261719	Probable tubulin polyglutamylase TTLL9	A2APC3	SwissProt	HUMAN
Q14790	0.000777899	-4	down	-16	-134749	-17039913	Caspase-8	Q9JHX4	SwissProt	HUMAN
P18583	0.000780988	-2.55772	down	-5.88774	-53803984	-157154255	Protein SON	Q9QX47///E1U8D0///O94964///P18583	SwissProt	HUMAN
Q13610	0.000836643	-4	down	-16	-83392	-16347622	Periodic tryptophan protein 1 homolog	Q99LL5	SwissProt	HUMAN
Q1ED39	0.000876561	-4	down	-16	-22802984	-14476935	Lysine-rich nucleolar protein 1	Q9Z2Q2	SwissProt	HUMAN
Q9UHC9	0.000902083	-3.40113	down	-10.5643	-143635	-1713205	NPC1-like intracellular cholesterol transporter 1	Q9UHC9	SwissProt	HUMAN
Q9NXL9	0.000902083	-4	down	-16	-21007	-143585825	DNA helicase MCM9	Q2KHI9	SwissProt	HUMAN
P08173	0.00090987	-4	down	-16	-46871.6	-15516428	Muscarinic acetylcholine receptor M4 (Fragment)	P08173///P32211///P08485///P41986	SwissProt	HUMAN
P98196	0.00101319	-4	down	-16	-33315992	-15023928	Phospholipid-transporting ATPase IH	P98196	SwissProt	HUMAN
P35270	0.00106644	-0.223986	down	-1.16796	-309500	-18239578	Sepiapterin reductase	Q9XT77///Q17QK8///Q9Y289///Q8CFZ5	SwissProt	HUMAN
Q8WYQ5	0.00124926	-4	down	-16	-21182008	-14370552	Microprocessor complex subunit DGCR8	Q9EQM6///Q8WYQ5///A6QR44	SwissProt	HUMAN
O00750	0.00127403	-4	down	-16	-837847	-19676327	Phosphatidylinositol 4-phosphate 3-kinase C2 domain-containing subunit beta	Q9BXJ9///Q80UM3///O00750///P52734	SwissProt	HUMAN
Q8N146	0.00133758	-2.80276	down	-6.97775	-18725998	-14192755	Olfactory receptor 469	Q8VF66	SwissProt	HUMAN
A0A3B3IRJ5	0.00138284	-4	down	-16	-23614988	-14527415	Cilia- and flagella-associated protein 97	Q6ZPR1	SwissProt	HUMAN
Q4KWH8	0.00167548	-4	down	-16	-152671	-17220068	1-phosphatidylinositol 4,5-bisphosphate phosphodiesterase eta-1	Q4KWH5///Q4KWH8	SwissProt	HUMAN	6.44545
P56181	0.0018953	-4	down	-16	-41289707	-15333494	NADH dehydrogenase [ubiquinone] flavoprotein 3, mitochondrial	Q9ULD8///Q9H3H3///Q8VD62///Q3UDF0///Q566Q8///P25712///Q6UWV2///P97459///Q0MQJ2///Q0MQJ1///Q8WWQ2///P56181	SwissProt	HUMAN
Q7Z4J2	0.0018953	-4	down	-16	-60603023	-15887102	Putative glycosyltransferase 6 domain-containing protein 1	Q7Z4J2	SwissProt	HUMAN
P50749	0.0019862	-3.07387	down	-8.42033	-104634	-16674992	Ras association domain-containing protein 2	P50749///Q8BMS9///Q3B7D5	SwissProt	HUMAN
Q14587	0.00212807	-2.68828	down	-6.44545	-174378	-17411858	Zinc finger protein 268	Q14587	SwissProt	HUMAN
U3KQT0	0.00252583	-2.70058	down	-6.50065	-176985	-17433268	Taste receptor type 2 member 129	Q7M709	SwissProt	HUMAN
Q9ULJ7	0.00263056	-4	down	-16	-30644549	-14903343	Ankyrin repeat domain-containing protein 50	Q9ULJ7	SwissProt	HUMAN
O75953	0.00294619	-4	down	-16	-19795998	-14272922	DnaJ homolog subfamily B member 5	Q5BIP8///O75953///Q0VGY8///O89114	SwissProt	HUMAN
Q96K83	0.00372021	-4	down	-16	-108820	-16731585	Zinc finger protein 521	Q99575///Q96K83	SwissProt	HUMAN
Q9H668	0.00464362	-4	down	-16	-73039.2	-16156384	CST complex subunit STN1	Q9H668///Q4R804	SwissProt	HUMAN
Q9NRY4	0.00496208	-4	down	-16	-64199754	-1597028	Rho GTPase-activating protein 35	Q62666///P81128///O70468///P56741///Q91YM2///Q9NRY4///P36578///Q80SX8///O35304///Q9QVP4///F1SSF9///Q4R5P9///Q1HG60///Q16572	SwissProt	HUMAN
O14983	0.00507081	-4	down	-16	201930	17623495	Sarcoplasmic/endoplasmic reticulum calcium ATPase 1	Q8R429///P04191///Q0VCY0///O14983///Q64578	SwissProt	HUMAN
Q9BRP4	0.00552488	-2.50191	down	-5.66435	-49656.9	-15599708	Proteasomal ATPase-associated factor 1	Q86X52///Q4VNC1///Q4VNC0///Q5XF90///Q5HZG4///Q9BRP4///Q6ZQ11///Q3TYU2///Q5VWG9///Q4G0F5///Q8C0E2///Q148I1	SwissProt	HUMAN
P51172	0.00562546	-4	down	-16	-142826	-171239	Amiloride-sensitive sodium channel subunit delta	P51172	SwissProt	HUMAN
O75380	0.00562546	-4	down	-16	-105757	-16690393	NADH dehydrogenase [ubiquinone] iron-sulfur protein 6, mitochondrial	P52504	SwissProt	HUMAN
Q6ZW31	0.00759901	-4	down	-16	-249033	-17925978	Rho GTPase-activating protein SYDE1	D3ZZN9	SwissProt	HUMAN
Q96GQ5	0.00768315	-4	down	-16	-28293008	-14788157	RUS family member 1	Q96GQ5	SwissProt	HUMAN
Q9UGY1	0.0078281	-4	down	-16	-8340999	-13026005	Nucleolar protein 12	Q5D1Z3	SwissProt	HUMAN
P41240	0.00836238	-4	down	-16	-62829.6	-159391575	Tyrosine-protein kinase CSK	Q0VBZ0///P41241///P41240///P32577	SwissProt	HUMAN
P07814	0.010767	-4	down	-16	-32415994	-14984418	Bifunctional glutamate/proline--tRNA ligase	Q8CGC7///P07814///P53349	SwissProt	HUMAN
Q02040	0.0120961	-4	down	-16	-17349988	-14082647	A-kinase anchor protein 17B	A2A3V1	SwissProt	HUMAN
O00541	0.01383	-3.32175	down	-9.99875	-21348238	-14381829	Pescadillo homolog	O00541	SwissProt	HUMAN
Q9BX68	0.0161675	-4	down	-16	-2.25535e+06	-21104918	Adenosine 5'-monophosphoramidase HINT2	Q8SQ21	SwissProt	HUMAN
O60716	0.0183523	-4	down	-16	-42622	-15379311	Catenin delta-1	P30999///O60716	SwissProt	HUMAN
Q9BST9	0.0205888	-3.08757	down	-8.50065	-24087	-14555966	Rhotekin	Q9BST9	SwissProt	HUMAN
O94986	0.0209465	-4	down	-16	-41923	-15355454	Centrosomal protein of 152 kDa	O94986	SwissProt	HUMAN
P24534	0.0215175	-4	down	-16	-101493	-16631021	Elongation factor 1-beta	P34826	SwissProt	HUMAN
Q8WWZ7	0.0222752	-4	down	-16	-164719	-17329647	Cholesterol transporter ABCA5	Q8WWZ7	SwissProt	HUMAN
O43681	0.0225338	-4	down	-16	-40480562	-15304942	ATPase GET3	Q9R061///A5PJI5///Q9R060///O43681///Q8IX01///P53384///P97379///Q24K00///Q9CWD8///G3V9T7///Q8TB37///Q8NGS0///Q3MHY6///O54984///Q5I0L4///Q9Y5Y2///Q9UN86///Q68FS1	SwissProt	HUMAN
Q5JTV8	0.0228669	-4	down	-16	-114106	-16800014	Torsin-1A-interacting protein 1	Q921T2	SwissProt	HUMAN
Q14117	0.0363915	-4	down	-16	-24268125	-14566775	Dihydropyrimidinase	Q14117///Q63150///Q9EQF5	SwissProt	HUMAN
O43379	0.0368886	-4	down	-16	-87496	-1641693	WD repeat-containing protein 62	Q8HXL3	SwissProt	HUMAN
Q8TCT6	0.0368886	-4	down	-16	-34581992	-15077733	Signal peptide peptidase-like 3	Q9CUS9///Q8TCT6	SwissProt	HUMAN
Q9Y3B8	0.0372796	-4	down	-16	-1.26782e+06	-20273916	Oligoribonuclease, mitochondrial	E9Q6J5///A2VE52	SwissProt	HUMAN
Q9Y3C1	0.0372796	-1.78983	down	-3.45775	-132153	-17011848	Nucleolar protein 16	Q9P0M6///G5E8P1///Q8WX93///Q9Y3C1///Q5E996///Q6WBX8///A2AUM9///Q69ZH9///P43277///Q9CPT5///Q9P227///Q1RP77	SwissProt	HUMAN
P05112	0.0372796	-4	down	-16	-24655	-14589593	Interleukin-4	Q04745	SwissProt	HUMAN
O00155	0.0395464	-4	down	-16	-1.26782e+06	-20273916	Probable G-protein coupled receptor 25	P0C5I1///A2RST1	SwissProt	HUMAN
P30837	0.041282	-4	down	-16	-31971889	-14964517	Aldehyde dehydrogenase X, mitochondrial	Q66HF8///P30837///Q9CZS1	SwissProt	HUMAN
Q13574	0.041282	-4	down	-16	-47225.1	-155272665	Diacylglycerol kinase zeta	Q13574	SwissProt	HUMAN
Q9UKM7	0.0421253	-4	down	-16	-27311977	-147372465	Endoplasmic reticulum mannosyl-oligosaccharide 1,2-alpha-mannosidase	Q9UKM7	SwissProt	HUMAN
Q5VUA4	0.0444005	-4	down	-16	-44035977	-15426395	Zinc finger protein 318	Q5VUA4	SwissProt	HUMAN
A4FU49	0.0465899	-3.11531	down	-8.66568	-31352988	-14936316	SH3 domain-containing protein 21	Q4R729	SwissProt	HUMAN
O75445	0.0477899	-4	down	-16	-64005	-15965897	Usherin	Q2QI47	SwissProt	HUMAN
P11166	5.49829e-07	4	up	16	35809016	15128036	Solute carrier family 2, facilitated glucose transporter member 1	P13355	SwissProt	HUMAN
O14525	2.37498e-07	4	up	16	93203375	16508095	Astrotactin-1	Q61137///Q5I1X5///O14525	SwissProt	HUMAN
Q8NCN2	2.45335e-07	4	up	16	72879.9	16153234	Zinc finger and BTB domain-containing protein 34	Q8NCN2	SwissProt	HUMAN
Q92833	8.39292e-07	4	up	16	25379008	14631348	Protein Jumonji	Q01965///Q8C8B0///Q6AYK5///Q8N1I8///Q63087///Q92833///Q08288	SwissProt	HUMAN
Q7Z7A1	8.93423e-07	4	up	16	20119375	14296298	Centriolin	Q7Z7A1	SwissProt	HUMAN
Q9ULB4	2.32423e-07	4	up	16	19833002	14275616	Cadherin-9	Q9ULB4///P70407	SwissProt	HUMAN
O60828	3.53454e-07	4	up	16	83290.1	16345858	Polyglutamine-binding protein 1	A1YFA7///O60828	SwissProt	HUMAN
Q8IY92	7.3422e-07	4	up	16	40312008	15298922	Structure-specific endonuclease subunit SLX4	Q8IY92///Q9WU40	SwissProt	HUMAN
O94966	2.34234e-07	4	up	16	241863	17883831	Ubiquitin carboxyl-terminal hydrolase 19	Q3UJD6	SwissProt	HUMAN
P24666	2.05316e-07	4	up	16	70493945	16105211	Low molecular weight phosphotyrosine protein phosphatase	P81693	SwissProt	HUMAN
Q06495	2.35423e-07	4	up	16	70493945	16105211	Sodium-dependent phosphate transport protein 2A	Q60825///Q06496	SwissProt	HUMAN
Q9GZR7	4.56456e-07	4	up	16	17079002	14059937	ATP-dependent RNA helicase DDX24	Q9ESV0///Q9GZR7	SwissProt	HUMAN
Q6NSI8	7.17264e-07	4	up	16	29600998	14853358	SANT and BTB domain regulator of class switch recombination	Q6NSI8	SwissProt	HUMAN
Q7Z2Z1	2.34234e-07	4	up	16	55734016	15766271	Treslin	Q8BQ33	SwissProt	HUMAN
Q9UG01	2.34234e-07	4	up	16	148247	17177643	Intraflagellar transport protein 172 homolog	Q9UG01///Q9JKU3///Q6VH22	SwissProt	HUMAN
Q53TS8	9.8493e-07	4	up	16	92192.1	16492355	Cation channel sperm-associated targeting subunit tau	Q53TS8///Q9NRZ9	SwissProt	HUMAN
Q9UNU6	3.49812e-07	4	up	16	16267007	13989661	7-alpha-hydroxycholest-4-en-3-one 12-alpha-hydroxylase	O02766	SwissProt	HUMAN
Q9BVN2	6.8272e-07	4	up	16	217712	17732061	AP-4 complex accessory subunit RUSC1	Q6DD88///Q9BVN2///Q8BG26///Q0ZHH6///Q91YH5	SwissProt	HUMAN
Q8N5A5	8.19102e-07	4	up	16	58904984	15846102	Zinc finger CCCH-type with G patch domain-containing protein	C5IJB0///Q17QX2	SwissProt	HUMAN
Q8NG11	9.12124e-06	0.804592	up	1.69189	61209.8	15901474	Tetraspanin-14	Q8NG11///Q8QZY6	SwissProt	HUMAN
Q9Y4D8	3.03685e-05	4	up	16	49498918	15595109	Probable E3 ubiquitin-protein ligase HECTD4	Q9Y4D8	SwissProt	HUMAN
Q12815	3.03685e-05	4	up	16	1.88655e+06	20847322	Tastin	Q12815///Q3TMH2	SwissProt	HUMAN
Q7Z304	5.03685e-05	4	up	16	33167.5	15017484	MAM domain-containing protein 2	Q7Z304	SwissProt	HUMAN
Q9UI08	5.03685e-05	4	up	16	41825203	15352085	Ena/VASP-like protein	P70429///O08719	SwissProt	HUMAN
Q9H0I9	6.15636e-05	0.094738	up	1.06204	45026797	12136568	Transketolase-like protein 2	Q96D21///Q9JLC8///Q9JLG9///Q924K1///Q2NKZ4///Q9H5N1///Q9Y2G3///Q0P5L0///Q9H7T0///Q6AXT7///P43117///P43118///P37289///Q6DFW5///Q28905///Q9BTD8///Q91V81///Q8R000///P63032///P63033///Q9N0Z4///Q9NZJ4	SwissProt	HUMAN
Q8N6V9	9.23367e-05	4	up	16	24012	14551468	Testis-expressed protein 9	Q8N6V9///Q9D845	SwissProt	HUMAN
Q86YE8	9.23367e-05	4	up	16	23169996	1449997	Zinc finger protein 573	Q86YE8	SwissProt	HUMAN
Q9BTW9	0.000112437	4	up	16	127060	1695515	Tubulin-specific chaperone D	Q8BYA0///Q28205	SwissProt	HUMAN
Q709C8	0.000112437	4	up	16	18419012	14168908	Intermembrane lipid transfer protein VPS13C	Q8BX70	SwissProt	HUMAN
P28715	0.000135613	4	up	16	47407992	15532843	DNA excision repair protein ERCC-5	P28715	SwissProt	HUMAN
Q9NVU7	0.000179505	4	up	16	176224	17427052	Protein SDA1 homolog	Q80UZ2///Q9NVU7///A5D7C2///Q5XIQ5	SwissProt	HUMAN
Q8IYB3	0.000240418	4	up	16	23911002	14545387	Serine/arginine repetitive matrix protein 1	Q52KI8///Q8IYB3	SwissProt	HUMAN
Q9UPX6	0.000397513	4	up	16	108265	16724207	Major intrinsically disordered Notch2-binding receptor 1	Q8K3V7	SwissProt	HUMAN
Q9P267	0.000542941	4	up	16	105045	16680649	Methyl-CpG-binding domain protein 5	P98136///B1AYB6///Q6J9G1///Q9P267///Q8WUB8	SwissProt	HUMAN
Q96EW2	0.000548781	4	up	16	108594	16728584	HSPB1-associated protein 1	Q96EW2	SwissProt	HUMAN
P23588	0.000566719	4	up	16	22180744	1443702	Eukaryotic translation initiation factor 4B	Q8BGD9	SwissProt	HUMAN
Q7L1S5	0.00065544	0.137257	up	1.08792	15576094	13927046	Carbohydrate sulfotransferase 9	Q6DKI1///A5GFQ0///D2KX21///Q9D8M4///Q7L1S5	SwissProt	HUMAN
Q7Z5N4	0.000759848	4	up	16	34718668	15083424	Protein sidekick-1	Q3UH53	SwissProt	HUMAN
Q8TE57	0.000876194	4	up	16	40642383	15310698	A disintegrin and metalloproteinase with thrombospondin motifs 16	Q8TE57	SwissProt	HUMAN
Q9UPT5	0.000883787	3.57152	up	11.8887	31827691	14957994	Exocyst complex component 3-like protein	Q96D53///Q8BI71///Q8VD62///Q86VI1///Q5BJQ0///Q0MQJ2///Q0MQJ1///Q8TEW8///Q8NI60///Q566J8///Q9ULD8///Q8BUR4///Q29RI0///Q3UDF0///Q0VCR8///Q6UWV2///Q9H7D0///Q8WWQ2///P56181///E9PT23///Q9H3H3///P97459///Q8BWQ1///Q6AY19///Q566Q8///P25712///Q14185///Q60936///B2RY04	SwissProt	HUMAN
Q9H0H5	0.00260806	4	up	16	16448002	14005625	Rac GTPase-activating protein 1	Q9H0H5	SwissProt	HUMAN
Q9UKI8	0.00402859	3.57088	up	11.8835	895369	1619343	Serine/threonine-protein kinase tousled-like 1	Q8C0V0	SwissProt	HUMAN
Q69YI7	0.00434501	4	up	16	30984299	1491925	Nuclear apoptosis-inducing factor 1	A7MBH3///Q9BE21///Q6PFD7///Q69YI7	SwissProt	HUMAN
Q5TCQ9	0.00464362	0.136128	up	1.09895	59385375	158578205	Membrane-associated guanylate kinase, WW and PDZ domain-containing protein 3	Q9JK71	SwissProt	HUMAN
Q9H7Z3	0.00560296	4	up	16	35973082	1513463	Nuclear exosome regulator NRDE2	Q0VDQ9///A0PJY2///Q80XC6///Q5EBJ4///Q5RJL0///Q9H7Z3	SwissProt	HUMAN
O60346	0.012838	4	up	16	67541	16043476	PH domain leucine-rich repeat-containing protein phosphatase 1	O60346///Q8CHE4///Q9WTR8	SwissProt	HUMAN
O75800	0.014267	0.305296	up	1.23618	22888383	14482327	Zinc finger MYND domain-containing protein 10	Q63624///O75800///Q6AXZ5///Q5U4C3	SwissProt	HUMAN
Q13202	0.0225338	0.143791	up	1.10491	8320906	13022525	Dual specificity protein phosphatase 8	Q13202///O09112	SwissProt	HUMAN
Q6NUM9	0.0229905	4	up	16	43350.3	15403754	All-trans-retinol 13,14-reductase	Q6NUM9	SwissProt	HUMAN
Q9C098	0.026306	4	up	16	23911002	14545387	Serine/threonine-protein kinase DCLK3	Q8BWQ5	SwissProt	HUMAN
C9JL84	0.0286194	4	up	16	120135	16874298	HERV-H LTR-associating protein 1	Q6P1J0///Q6P5E8///C9JL84	SwissProt	HUMAN

## Sheet: BEA+DG
Protein	p ( [Control] vs [Mix] )	Log FC	Regulation	FC	Abund Diff (Raw)	Abund Diff (Log2)	Protein Name	Swiss-Prot ID	Database	Species
Q2M3V2	0.0009	-0.412212	down	-1.38045	-151408	-17208078	Ankyrin repeat domain-containing protein SOWAHA	Q8BLS7///Q2M3V2	SwissProt	HUMAN
P51172	0.01212	-4	down	-16	-142826	-171239	Amiloride-sensitive sodium channel subunit delta	P51172	SwissProt	HUMAN
Q15029	0.00011	-4	down	-16	-81152.3	-16308346	116 kDa U5 small nuclear ribonucleoprotein component	Q15029///Q9D5V5///Q7YRU3///Q93034///Q9JJ31///A4FUD3///Q64442///O15169///Q29425///O08810	SwissProt	HUMAN
Q9BQ69	0.00103	-4	down	-16	-1.27168e+06	-202783	ADP-ribose glycohydrolase MACROD1	Q2KHU5///P70270///Q92698	SwissProt	HUMAN
P56181	0.00012	-4	down	-16	-41289707	-15333494	NADH dehydrogenase [ubiquinone] flavoprotein 1, mitochondrial	Q9ULD8///Q9H3H3///Q8VD62///Q3UDF0///Q566Q8///P25712///Q6UWV2///P97459///Q0MQJ2///Q0MQJ1///Q8WWQ2///P56181	SwissProt	HUMAN
Q99726	9e-05	-4	down	-16	-704694	-19426638	Zinc transporter 3	Q6YGZ1///Q53F19///Q7Z442///Q08E25///Q9BX26///Q8BZR9	SwissProt	HUMAN
Q9H668	0.00043	-4	down	-16	-73039.2	-16156384	CST complex subunit STN1	Q9H668///Q4R804	SwissProt	HUMAN
O43681	0.03688	-4	down	-16	-40480562	-15304942	ATPase GET3	Q9R061///A5PJI5///Q9R060///O43681///Q8IX01///P53384///P97379///Q24K00///Q9CWD8///G3V9T7///Q8TB37///Q8NGS0///Q3MHY6///O54984///Q5I0L4///Q9Y5Y2///Q9UN86///Q68FS1	SwissProt	HUMAN
Q9UHC9	4e-05	-3.53161	down	-11.5643	-143635	-1713205	NPC1-like intracellular cholesterol transporter 1	Q9UHC9	SwissProt	HUMAN
Q8WUF8	0.00022	-4	down	-16	-51443.2	-15650692	Cotranscriptional regulator FAM172A	Q8WUF8///P70218///Q3TNH5	SwissProt	HUMAN
Q5T4S7	0.00202	-4	down	-16	-29057998	-14826648	E3 ubiquitin-protein ligase UBR4	Q5T4S7///Q2TL32///A2AN08///Q99958///Q61476	SwissProt	HUMAN
Q12965	0.0002	-3.16812	down	-8.98875	-93416.4	-16511389	Unconventional myosin-Ie	Q12965///Q5BLK4	SwissProt	HUMAN
Q8TB22	0.00023	-4	down	-16	-30257016	-14884982	Spermatogenesis-associated protein 20	Q8TB22	SwissProt	HUMAN
A6NCI4	2e-05	-4	down	-16	-24318004	-14569737	von Willebrand factor A domain-containing protein 3A	A6NCI4	SwissProt	HUMAN
Q9Y3Z3	0.00953611	-4	down	-2.87945	-71618.5	-16128044	Deoxynucleoside triphosphate triphosphohydrolase SAMHD1	Q60710	SwissProt	HUMAN
Q9P2B4	0.03243	-4	down	-16	-61008113	-15896713	CTTNBP2 N-terminal-like protein	Q9P2B4	SwissProt	HUMAN
Q9UIM3	3.03685e-05	-3.75003	down	-13.4547	-142842	-17124058	FK506-binding protein-like	Q63755///O35450///Q6MG81	SwissProt	HUMAN
Q86WA8	0.0120961	-4	down	-16	-891685	-19766174	Lon protease homolog 2, peroxisomal	Q9DBN5	SwissProt	HUMAN
Q9UDX3	0.0026	-4	down	-16	-119031	-16860981	SEC14-like protein 4	Q8R0F9	SwissProt	HUMAN
P41240	0.01608	-4	down	-16	-62829.6	-159391575	Tyrosine-protein kinase CSK	Q0VBZ0///P41241///P41240///P32577	SwissProt	HUMAN
O00155	0.03466	-4	down	-16	-1.26782e+06	-20273916	Probable G-protein coupled receptor 25	P0C5I1///A2RST1	SwissProt	HUMAN
P03891	0.00013	-4	down	-16	-1.26782e+06	-20273916	mitochondrially encoded NADH dehydrogenase 2(MT-ND2)	E9Q6J5///A2VE52	SwissProt	HUMAN
Q9Y3C1	0.00013	-1.46819	down	-2.76675	-132153	-17011848	Nucleolar protein 16	Q9P0M6///G5E8P1///Q8WX93///Q9Y3C1///Q5E996///Q6WBX8///A2AUM9///Q69ZH9///P43277///Q9CPT5///Q9P227///Q1RP77	SwissProt	HUMAN
Q9BRP4	0.05467	-4	down	-16	-49656.9	-15599708	Proteasomal ATPase-associated factor 1	Q86X52///Q4VNC1///Q4VNC0///Q5XF90///Q5HZG4///Q9BRP4///Q6ZQ11///Q3TYU2///Q5VWG9///Q4G0F5///Q8C0E2///Q148I1	SwissProt	HUMAN
O00541	0.00012	-3.44764	down	-10.9105	-21348238	-14381829	Pescadillo homolog	O00541	SwissProt	HUMAN
P05112	0.0131313	-4	down	-16	-24655	-14589593	Interleukin-4	Q04745	SwissProt	HUMAN
O94986	0.00232	-4	down	-16	-41923	-15355454	Centrosomal protein of 152 kDa	O94986	SwissProt	HUMAN
Q9UQ35	0.01332	-1.19968	down	-2.30691	-49540973	-15596334	Serine/arginine repetitive matrix protein 2	Q8BTI8///Q9UQ35	SwissProt	HUMAN
Q02363	0.00043	-2.07637	down	-4.21746	-18725998	-14192755	inhibitor of DNA binding 2	Q8VF66	SwissProt	HUMAN
Q9BXT6	1e-05	-4	down	-16	-203030	-17631332	RNA helicase Mov10l1	Q9BXT6	SwissProt	HUMAN
Q96LB9	0.05423	-4	down	-16	-71379.4	-16123219	Peptidoglycan recognition protein 3	Q96LB9	SwissProt	HUMAN
P24534	0.00013	-4	down	-16	-101493	-16631021	Elongation factor 1-beta	P34826	SwissProt	HUMAN
P22307	0.03243	-4	down	-16	-33516992	-15032605	Sterol carrier protein 2	P11915///P32020	SwissProt	HUMAN
O95954	3.03685e-05	-4	down	-16	-26884994	-14714514	Formimidoyltransferase-cyclodeaminase	O95954	SwissProt	HUMAN
O75445	0.0120961	-4	down	-16	-64005	-15965897	Usherin	Q2QI47	SwissProt	HUMAN
Q3SXZ7	0.0026	-4	down	-16	-157143	-17261719	Probable tubulin polyglutamylase TTLL9	A2APC3	SwissProt	HUMAN
Q6ZW31	0.01608	-4	down	-16	-249033	-17925978	Rho GTPase-activating protein SYDE1	D3ZZN9	SwissProt	HUMAN
Q3SYC2	0.03466	-4	down	-16	-18961996	-14210823	Diacylglycerol O-acyltransferase 1	Q9Z2A7	SwissProt	HUMAN
Q96HP0	0.00325	-4	down	-16	-8234001	-13007378	Dedicator of cytokinesis protein 6	Q96HP0	SwissProt	HUMAN
Q5VUA4	0.05738	-4	down	-16	-44035977	-15426395	Zinc finger protein 318	Q5VUA4	SwissProt	HUMAN
Q9UKM7	0.00223	-4	down	-16	-27311977	-147372465	Endoplasmic reticulum mannosyl-oligosaccharide 1,2-alpha-mannosidase	Q9UKM7	SwissProt	HUMAN
Q9NRY4	0.00045	-1.09188	down	-2.13348	-34108754	-15057855	Rho GTPase-activating protein 35	Q62666///P81128///O70468///P56741///Q91YM2///Q9NRY4///P36578///Q80SX8///O35304///Q9QVP4///F1SSF9///Q4R5P9///Q1HG60///Q16572	SwissProt	HUMAN
O43379	0.02332	-4	down	-16	-87496	-1641693	WD repeat-containing protein 62	Q8HXL3	SwissProt	HUMAN
Q8TCT6	0.00093	-4	down	-16	-34581992	-15077733	Signal peptide peptidase-like 3	Q9CUS9///Q8TCT6	SwissProt	HUMAN
P30837	0.00099	-4	down	-16	-31971889	-14964517	Aldehyde dehydrogenase X, mitochondrial	Q66HF8///P30837///Q9CZS1	SwissProt	HUMAN
Q13574	0.01212	-4	down	-16	-47225.1	-155272665	Diacylglycerol kinase zeta	Q13574	SwissProt	HUMAN
Q14790	0.00011	-4	down	-16	-134749	-17039913	Caspase-8	Q9JHX4	SwissProt	HUMAN
Q9UGM3	0.00103	-1.96997	down	-3.91761	-131809	-1700809	deleted in malignant brain tumors 1(DMBT1)	Q7M709	SwissProt	HUMAN
Q14117	0.00012	-4	down	-16	-24268125	-14566775	Dihydropyrimidinase	Q14117///Q63150///Q9EQF5	SwissProt	HUMAN
Q02040	9e-05	-4	down	-16	-17349988	-14082647	A-kinase anchor protein 17B	A2A3V1	SwissProt	HUMAN
Q86V59	0.00043	-4	down	-16	-32314.2	-14979882	Paraneoplastic antigen-like protein 8A	A7E321///Q9Y4D1///Q69FH1///Q6P1M3///Q6KCD5///Q7TSI1///Q6KC79///Q9Y4G2///Q5PQS0///Q3MHZ4///Q5QGS0	SwissProt	HUMAN
P53778	0.03688	-2.58225	down	-5.98875	-55108023	-15749975	Mitogen-activated protein kinase kinase kinase 12	Q60700///Q63796	SwissProt	HUMAN
Q9BV79	4e-05	-4	down	-16	-39883848	-15283517	Enoyl-[acyl-carrier-protein] reductase, mitochondrial	Q9BV79	SwissProt	HUMAN
P06400	0.00583	-2.0832	down	-4.23746	-118734	-16857374	Retinoblastoma-associated protein	P13405///P33568///P06400	SwissProt	HUMAN
Q9H3Z4	0.02839	-4	down	-16	-19795998	-14272922	DnaJ homolog subfamily B member 5	Q5BIP8///O75953///Q0VGY8///O89114	SwissProt	HUMAN
Q9P2B7	0.05667	-4	down	-16	-23614988	-14527415	Cilia- and flagella-associated protein 97	Q6ZPR1	SwissProt	HUMAN
Q9ULJ7	0.00325	-4	down	-16	-30644549	-14903343	Ankyrin repeat domain-containing protein 50	Q9ULJ7	SwissProt	HUMAN
P05023	0.05738	-3.31922	down	-9.98123	-27750988	-14760252	Sodium/potassium-transporting ATPase subunit alpha-1	Q6RFZ7///D2WKD8///Q13733///Q6PIC6///Q64541///P50993///Q6PIE5///Q2MJV9///P06685///P06687///P06686///A5D7C3///Q9TV52///Q9Z1W8///P13637///Q3MHH7///Q9NP74///P54707///Q9WV27///Q08DA1///Q8VDN2///Q66T02///Q148H8///P54708///P18907///Q9N0Z6///P04074///A2VDL6///P05023///P05024	SwissProt	HUMAN
P18583	0.00045	-2.68383	down	-6.42559	-53803984	-157154255	Protein SON	Q9QX47///E1U8D0///O94964///P18583	SwissProt	HUMAN
Q8WWZ7	0.02332	-4	down	-16	-164719	-17329647	Cholesterol transporter ABCA5	Q8WWZ7	SwissProt	HUMAN
P07814	0.00011	-4	down	-16	-32415994	-14984418	Bifunctional glutamate/proline--tRNA ligase	Q8CGC7///P07814///P53349	SwissProt	HUMAN
P50749	0.00103	-3.32031	down	9.98888	-118734	-16857374	Ras association domain-containing protein 2	P50749///Q8BMS9///Q3B7D5	SwissProt	HUMAN
P06748	0.00012	-4	down	-16	-8340999	-13026005	Nucleolar protein 12	Q5D1Z3	SwissProt	HUMAN
O60716	9e-05	-4	down	-16	-42622	-15379311	Catenin delta-1	P30999///O60716	SwissProt	HUMAN
Q14587	0.00043	-3.30579	down	-9.88875	-174378	-17411858	Zinc finger protein 268	Q14587	SwissProt	HUMAN
P98196	0.03688	-4	down	-16	-33315992	-15023928	Phospholipid-transporting ATPase IH	P98196	SwissProt	HUMAN
Q5JTV8	4e-05	-4	down	-16	-114106	-16800014	Torsin-1A-interacting protein 1	Q921T2	SwissProt	HUMAN
Q13610	0.00013	-4	down	-16	-83392	-16347622	Periodic tryptophan protein 1 homolog	Q99LL5	SwissProt	HUMAN
Q8N4C6	0.00013	-4	down	-16	-83392	-16347622	Ninein	Q8N4C6	SwissProt	HUMAN
O00750	0.05467	-4	down	-16	-837847	-19676327	Phosphatidylinositol 4-phosphate 3-kinase C2 domain-containing subunit beta	Q9BXJ9///Q80UM3///O00750///P52734	SwissProt	HUMAN
Q5T0Z8	0.00012	-4	down	-16	-65461957	-15998369	Uncharacterized protein C6orf132 homolog	Q91Z58	SwissProt	HUMAN
P35270	0.0567899	-4	down	-16	-2.15219e+06	-21037376	Sepiapterin reductase	Q9XT77///Q17QK8///Q9Y289///Q8CFZ5	SwissProt	HUMAN
Q9Y5F9	0.01313	-4	down	-16	-83392	-16347622	Protocadherin gamma-B6	Q9Y5F9///Q5DRB0///Q5DRA6///Q9Y5G3///Q9Y5G0///Q5DRA9///Q9Y5G2///Q5DRA7	SwissProt	HUMAN
P99999	0.0026	-4	down	-16	-29995016	-14872436	Cytochrome c 2	Q3SZT9///P10715///P62894///P00008///P00004///P00015///P62895///P62896///P62897///P62898	SwissProt	HUMAN
Q12889	3.03685e-05	-4	down	-16	-83392	-16347622	Oviduct-specific glycoprotein	Q12889	SwissProt	HUMAN
P58753	0.00645	-4	down	-16	-125601	-16938488	TIR domain-containing adapter molecule 1	Q80UF7	SwissProt	HUMAN
Q96RT7	0.00039	-4	down	-16	-18913998	-14207167	Gamma-tubulin complex component 6	Q96RT7	SwissProt	HUMAN
Q96K83	0.00043	-4	down	-16	-108820	-16731585	Zinc finger protein 521	Q99575///Q96K83	SwissProt	HUMAN
Q9BST9	0.03688	-3.05496	down	-8.31065	-24087	-14555966	Rhotekin	Q9BST9	SwissProt	HUMAN
Q9BX68	4e-05	-4	down	-16	-2.25535e+06	-21104918	Adenosine 5'-monophosphoramidase HINT2	Q8SQ21	SwissProt	HUMAN
O75380	0.00583	-4	down	-16	-105757	-16690393	NADH dehydrogenase [ubiquinone] iron-sulfur protein 6, mitochondrial	P52504	SwissProt	HUMAN
Q8N201	0.02839	-4	down	-16	-59296996	-15855671	Integrator complex subunit 1	Q8N201	SwissProt	HUMAN
Q12934	0.00664379	-4	down	-16	-21659993	-11080817	Filensin	Q06002	SwissProt	HUMAN
Q7Z4J2	0.0203502	-4	down	-16	-60603023	-15887102	Putative glycosyltransferase 6 domain-containing protein 1	Q7Z4J2	SwissProt	HUMAN
Q5TCQ9	0.0057675	-4	down	-16	-600155	-19194977	Membrane-associated guanylate kinase, WW and PDZ domain-containing protein 3	Q9JK71	SwissProt	HUMAN
Q13202	0.00224118	-0.0673543	down	-1.04779	-36179688	-11820964	Dual specificity protein phosphatase 8	Q13202///O09112	SwissProt	HUMAN
Q9NXL9	0.00216802	-4	down	-16	-21007	-143585825	DNA helicase MCM9	Q2KHI9	SwissProt	HUMAN
Q8NG11	0.000508596	-0.144715	down	-1.12042	-9508211	-13214958	Tetraspanin-14	Q8NG11///Q8QZY6	SwissProt	HUMAN
Q9Y2X3	2.57314e-05	-4	down	-16	-48006016	-15550927	Nucleolar protein 58	Q4R779///Q6DFW4///Q9Y2X3///Q9QZ86	SwissProt	HUMAN
Q4KWH8	0.0205888	-4	down	-16	-152671	-17220068	1-phosphatidylinositol 4,5-bisphosphate phosphodiesterase eta-1	Q4KWH5///Q4KWH8	SwissProt	HUMAN
O94913	0.0127133	-4	down	-16	-102237	-1664156	Pre-mRNA cleavage complex 2 protein Pcf11	O94913	SwissProt	HUMAN
Q13972	1.92748e-05	-4	down	-16	-105625	-16688591	Ras-specific guanine nucleotide-releasing factor 1	Q13972	SwissProt	HUMAN
P35555	0.000306131	-0.74905	down	-1.68069	-119784	-16870073	Fibrillin-1	Q61554///P98133///A6QP06	SwissProt	HUMAN
Q96GQ5	0.00110266	-4	down	-16	-28293008	-14788157	RUS family member 1	Q96GQ5	SwissProt	HUMAN
Q9H6X5	1.68756e-05	-4	down	-16	-8774996	-13099183	Uncharacterized protein C19orf44	Q9H6X5	SwissProt	HUMAN
Q13015	2.67848e-06	-0.748343	down	-1.67986	-26937973	-14717354	Protein AF1q	Q5M971	SwissProt	HUMAN
O15118	0.000277762	-4	down	-16	-55978	-15772572	NPC intracellular cholesterol transporter 2	Q9Z0J0	SwissProt	HUMAN
O43247	0.000137107	-4	down	-16	-9059999	-13145295	Testis-expressed protein 33	Q9D9J2	SwissProt	HUMAN
Q96B97	1.49158e-05	-3.15148	down	-8.88568	-31352988	-14936316	SH3 domain-containing protein 21	Q4R729	SwissProt	HUMAN
Q86UE4	0.000137107	-4	down	-16	-22802984	-14476935	Lysine-rich nucleolar protein 1	Q9Z2Q2	SwissProt	HUMAN
Q16795	4.21524e-06	-4	down	-16	34517	15075019	NADH:ubiquinone oxidoreductase subunit A9(NDUFA9)	Q9BVR0///Q4U2R1///O95714	SwissProt	HUMAN
P16615	0.0102708	-4	down	-16	205448	17648413	Sarcoplasmic/endoplasmic reticulum calcium ATPase 1	Q8R429///P04191///Q0VCY0///O14983///Q64578	SwissProt	HUMAN
Q4VNC0	0.000219753	-1.86965	down	-3.63412	38389996	15228443	Probable cation-transporting ATPase 13A5	Q86X52///Q4VNC1///Q4VNC0///Q5XF90///Q6ZQ11///Q3TYU2///Q4G0F5///Q8C0E2	SwissProt	HUMAN
Q9H2D6	0.010767	3.58493	up	11.9997	94766984	16532097	TRIO and F-actin-binding protein	Q9H2D6	SwissProt	HUMAN
O14975	2.05316e-07	1.40169	up	2.64211	1.24488e+06	20247574	Long-chain fatty acid transport protein 2	O14975///A2CI98	SwissProt	HUMAN
Q9H0I9	2.00637e-05	0.698006	up	1.6134	44521.8	15442223	Transketolase-like protein 2	Q96D21///Q9JLC8///Q9JLG9///Q924K1///Q2NKZ4///Q9H5N1///Q9Y2G3///Q0P5L0///Q9H7T0///Q6AXT7///P43117///P43118///P37289///Q6DFW5///Q28905///Q9BTD8///Q91V81///Q8R000///P63032///P63033///Q9N0Z4///Q9NZJ4	SwissProt	HUMAN
Q9NTN9	8.37972e-07	0.599384	up	1.51507	35529.2	15116719	Semaphorin-4G	Q9WUH7///Q9NTN9	SwissProt	HUMAN
O75800	0.000219753	0.393499	up	1.31358	30389125	14891268	Zinc finger MYND domain-containing protein 10	Q63624///O75800///Q6AXZ5///Q5U4C3	SwissProt	HUMAN
Q8WYQ5	0.000219753	1.05364	up	2.07577	22787969	14475985	Microprocessor complex subunit DGCR8	Q9EQM6///Q8WYQ5///A6QR44	SwissProt	HUMAN
O43294	1.1974e-05	4	up	16	31761422	14954988	Transforming growth factor beta-1-induced transcript 1 protein	Q9Y4D1///Q6P1M3///Q6KCD5///Q7TSI1///Q6KC79///Q9Y4G2///Q5PQS0///Q3MHZ4///Q5QGS0	SwissProt	HUMAN
Q53F19	0.0222752	4	up	16	337211	18363293	Nuclear cap-binding protein subunit 3	Q53F19///Q8BZR9	SwissProt	HUMAN
Q12815	0.00974105	4	up	16	2.06543e+06	20978014	Tastin	Q12815///Q3TMH2	SwissProt	HUMAN
Q9UN86	0.00677894	4	up	16	26552322	1469655	Ras GTPase-activating protein-binding protein 2	P97379///Q9UN86	SwissProt	HUMAN
A6NHR9	0.00402859	4	up	16	2122795	21017534	Structural maintenance of chromosomes flexible hinge domain-containing protein 1	Q9EPW0///Q3LAC4///Q70Z35///Q96PE3///Q8BFU3///Q8ND24///A6NHR9///Q62784	SwissProt	HUMAN
Q9UPT5	0.0205888	3.7003	up	12.9987	37068797	151779175	Exocyst complex component 3-like protein	Q96D53///Q8BI71///Q8VD62///Q86VI1///Q5BJQ0///Q0MQJ2///Q0MQJ1///Q8TEW8///Q8NI60///Q566J8///Q9ULD8///Q8BUR4///Q29RI0///Q3UDF0///Q0VCR8///Q6UWV2///Q9H7D0///Q8WWQ2///P56181///E9PT23///Q9H3H3///P97459///Q8BWQ1///Q6AY19///Q566Q8///P25712///Q14185///Q60936///B2RY04	SwissProt	HUMAN
Q9Y5X9	0.0127133	4	up	16	2.21867e+06	21081263	Endothelial lipase	Q9WVG5///Q3KRF1	SwissProt	HUMAN
P24666	1.92748e-05	4	up	16	49974305	15608899	Low molecular weight phosphotyrosine protein phosphatase	P81693	SwissProt	HUMAN
Q9UPA5	0.0019862	4	up	16	42516992	153757515	Protein bassoon	O88737///Q9UPA5	SwissProt	HUMAN
O60828	0.000684052	4	up	16	85495586	16383562	Polyglutamine-binding protein 1	A1YFA7///O60828	SwissProt	HUMAN
Q8N5A5	0.00698218	4	up	16	39423.7	15266777	Zinc finger CCCH-type with G patch domain-containing protein	C5IJB0///Q17QX2	SwissProt	HUMAN
O75369	0.0058846	4	up	16	37959984	15212192	Thyroid adenoma-associated protein homolog	A8C756	SwissProt	HUMAN
P13942	0.0101769	4	up	16	79179985	1295092	Collagen alpha-2(XI) chain	Q64739///P13942	SwissProt	HUMAN
Q7Z5J8	0.0161675	4	up	16	528773	19012291	Ankyrin and armadillo repeat-containing protein	A2RT91	SwissProt	HUMAN
Q9UM54	0.0167497	2.08217	up	4.23444	42818453	15385945	Unconventional myosin-VI	Q14249///Q5F2E8///Q03188///Q01484///Q29122///P38447///Q7L7X3///Q8C8R3///Q9JLS3///E1BPK6///Q148H8///Q9Y4F5///Q6ZQ29///O88664///Q9UL54	SwissProt	HUMAN
P23588	0.000523236	4	up	16	13728081	13744843	Eukaryotic translation initiation factor 4B	Q8BGD9	SwissProt	HUMAN
Q86YE8	0.00562546	4	up	16	34696848	15082517	Zinc finger protein 573	Q86YE8	SwissProt	HUMAN
Q6ICB4	0.000219753	4	up	16	55376027	15756974	Sesquipedalian-2	Q14B98	SwissProt	HUMAN
O60832	1.1974e-05	4	up	16	77842	1624826	Nucleolar complex protein 3 homolog	Q8VI84	SwissProt	HUMAN
Q7Z7A1	0.0222752	4	up	16	15876999	13954651	Centriolin	Q7Z7A1	SwissProt	HUMAN
P51523	0.00974105	4	up	16	29985004	14871954	Zinc finger protein 84	P51523	SwissProt	HUMAN
Q9NVU7	0.00677894	4	up	16	194083	17566315	Protein SDA1 homolog	Q80UZ2///Q9NVU7///A5D7C2///Q5XIQ5	SwissProt	HUMAN
Q86UE8	0.00402859	4	up	16	74939	1619343	Serine/threonine-protein kinase tousled-like 1	Q8C0V0	SwissProt	HUMAN
Q69YI7	0.0105099	4	up	16	29723531	14859318	Nuclear apoptosis-inducing factor 1	A7MBH3///Q9BE21///Q6PFD7///Q69YI7	SwissProt	HUMAN
P26572	0.000755879	4	up	16	81714016	16318296	Alpha-1,3-mannosyl-glycoprotein 2-beta-N-acetylglucosaminyltransferase	P26572///A5A752///Q68FV2///P27808///Q09325///P27115	SwissProt	HUMAN
P35579	0.00912961	4	up	16	38975004	15250261	Myosin-9	Q62812	SwissProt	HUMAN
P0DPD5	0.00521801	4	up	16	17132002	14064406	Zinc finger protein 723	P0DPD5	SwissProt	HUMAN
Q8IYW2	0.000827014	4	up	16	31027979	14921282	Cilia- and flagella-associated protein 46	Q8IYW2	SwissProt	HUMAN
Q9H2D6	0.010767	4	up	16	94766984	16532097	TRIO and F-actin-binding protein	Q9H2D6	SwissProt	HUMAN
P78316	0.000299358	4	up	16	1.7649e+06	20751158	Nucleolar protein 14	P78316	SwissProt	HUMAN
Q2KHR3	2.3848e-05	4	up	16	493483	1891264	Glutamine and serine-rich protein 1	Q2KHR3///A0A338P6K9	SwissProt	HUMAN
